# Supplementary material for: #SexyBodyPositive: When Sexualization Does Not Undermine Young Women’s Body Image
Source: Int J Environ Res Public Health. 2023 Jan 5;20(2):991. doi: 10.3390/ijerph20020991 (PMC9858851; doi:10.3390/ijerph20020991)
Supplement: Supplementary file 1 [file ijerph-20-00991-s001.zip]

Archive with 1 entries (1 files):
- ijerph-2097936-supplementary.pdf
